# Supplementary material for: Discovery and description of a mysterious Asian flying squirrel (Rodentia, Sciuridae, Biswamoyopterus) from Mount Gaoligong, southwest China
Source: Zookeys. 2019 Jul 18;864:147–60. doi: 10.3897/zookeys.864.33678 (PMC6658571; doi:10.3897/zookeys.864.33678)
Supplement: XML Treatment for Biswamoyopterus gaoligongensis [file zookeys.864.33678-treatment1.xml]

<!DOCTYPE tp:taxon-treatment
  PUBLIC "-//TaxonX//DTD Taxonomic Treatment Publishing DTD v0 20100105//EN" "tax-treatment-NSO.dtd">
<tp:taxon-treatment xmlns:tp="http://www.plazi.org/taxpub"><tp:treatment-meta><kwd-group><label>Taxon classification</label><kwd><named-content xmlns:xlink="http://www.w3.org/1999/xlink" content-type="kingdom">Animalia</named-content></kwd><kwd><named-content xmlns:xlink="http://www.w3.org/1999/xlink" content-type="order">Rodentia</named-content></kwd><kwd><named-content xmlns:xlink="http://www.w3.org/1999/xlink" content-type="family">Sciuridae</named-content></kwd></kwd-group><mixed-citation publication-type="journal"><person-group><name><surname>Li</surname><given-names>Quan</given-names></name><name><surname>Li</surname><given-names>Xue-You</given-names></name><name><surname>Jackson</surname><given-names>Stephen M.</given-names></name><name><surname>Li</surname><given-names>Fei</given-names></name><name><surname>Jiang</surname><given-names>Ming</given-names></name><name><surname>Zhao</surname><given-names>Wei</given-names></name><name><surname>Song</surname><given-names>Wen-Yu</given-names></name><name><surname>Jiang</surname><given-names>Xue-Long</given-names></name></person-group><article-title>Discovery and description of a mysterious Asian flying squirrel (<tp:taxon-name><tp:taxon-name-part taxon-name-part-type="order">Rodentia</tp:taxon-name-part></tp:taxon-name>, <tp:taxon-name><tp:taxon-name-part taxon-name-part-type="family">Sciuridae</tp:taxon-name-part></tp:taxon-name>, <italic><tp:taxon-name><tp:taxon-name-part taxon-name-part-type="genus" reg="Biswamoyopterus">Biswamoyopterus</tp:taxon-name-part></tp:taxon-name></italic>) from Mount Gaoligong, southwest China</article-title><source>Zookeys</source><day>18</day><month>7</month><year>2019</year><volume>864</volume><fpage>147</fpage><lpage>160</lpage><pub-id pub-id-type="doi">10.3897/zookeys.864.33678</pub-id></mixed-citation></tp:treatment-meta><tp:nomenclature><tp:taxon-name>
                        <object-id xmlns:xlink="http://www.w3.org/1999/xlink" content-type="arpha" xlink:type="simple">7ef40b46-0c5f-401b-aa93-fdb109e0d376</object-id>
                        <tp:taxon-name-part taxon-name-part-type="genus" reg="Biswamoyopterus">Biswamoyopterus</tp:taxon-name-part>
                        <tp:taxon-name-part taxon-name-part-type="species" reg="gaoligongensis">gaoligongensis</tp:taxon-name-part>
                        <object-id xmlns:xlink="http://www.w3.org/1999/xlink" content-type="zoobank" xlink:type="simple">http://zoobank.org/21C9D58C-EDC9-4016-8148-3F81DB51D9D3</object-id>
                      </tp:taxon-name><tp:taxon-status xmlns:xlink="http://www.w3.org/1999/xlink" xlink:type="simple">sp. nov.</tp:taxon-status></tp:nomenclature><tp:treatment-sec sec-type="Common name" id="SECID0ELPAE"><title>Common name.</title><p>Mount Gaoligong Flying Squirrel. Chinese common name "高黎贡比氏鼯鼠".</p></tp:treatment-sec><tp:treatment-sec sec-type="Holotype" id="SECID0EQPAE"><title>Holotype.</title><p>Specimen KIZ: 034924 (field number bs1628), an adult male, skull, dried skin, baculum, and remaining body part in alcohol deposited in the Kunming <!--PageBreak -->Natural History Museum of Zoology, Kunming Institute of Zoology, Chinese Academy of Science (KIZ).</p></tp:treatment-sec><tp:treatment-sec sec-type="type locality" id="SECID0EYPAE"><title>Type locality.</title><p>Baihualin village [<named-content xmlns:xlink="http://www.w3.org/1999/xlink" content-type="dwc:verbatimCoordinates" xlink:type="simple"><named-content content-type="geo-json" specific-use="{&#34;type&#34;:&#34;Point&#34;,&#34;coordinates&#34;:[98.784683,25.298167]}" id="NCID0EBQAE" xlink:type="simple">25.298167N, 98.784683E</named-content></named-content>], Lujiang township, Longyang County, Baoshan City, Yunnan, China. The locality is located on the eastern slope of the southern Mount Gaoligong.</p></tp:treatment-sec><tp:treatment-sec sec-type="etymology" id="SECID0EGQAE"><title>Etymology.</title><p>The specific name is derived from Mount Gaoligong, the type locality of the new species and –<italic>ensis</italic>, Latin for belonging to.</p></tp:treatment-sec><tp:treatment-sec sec-type="diagnosis" id="SECID0EOQAE"><title>Diagnosis.</title><p><italic><tp:taxon-name><tp:taxon-name-part taxon-name-part-type="genus" reg="Biswamoyopterus">Biswamoyopterus</tp:taxon-name-part><tp:taxon-name-part taxon-name-part-type="species" reg="gaoligongensis">gaoligongensis</tp:taxon-name-part></tp:taxon-name></italic> sp. nov. can be distinguished from the other two described species of <italic><tp:taxon-name><tp:taxon-name-part taxon-name-part-type="genus" reg="Biswamoyopterus">Biswamoyopterus</tp:taxon-name-part></tp:taxon-name></italic> by the following combination of traits: 1) The ear tufts at the base of the posterior margins of ears are bicolored, basally white and terminal black. The scrotum is dark brown which strongly contrasts with the yellowish-white abdominal pelage. 2) The muzzle is very short, and the zygomatic arch is distinctly expanding outward, making the outline of the skull short and wide. The outer margin of the nasal bone, the orbital margin of the frontal bone, and the post-orbital margin of the frontal bone are almost parallel to the midline of skull on the <!--PageBreak -->dorsal view. The central point of the posterior margin of the palatal bones lies in front of the posterior margin of M<sup>3</sup>. 3) M<sup>1</sup> and M<sup>2</sup> are sub-square in outline, and as large as P<sup>4</sup>. The hypoconid of P<sub>4</sub>-M<sub>2</sub> are very developed, strongly pointed towards posterior buccal side.</p></tp:treatment-sec><tp:treatment-sec sec-type="description" id="SECID0EURAE"><title>Description.</title><p><italic><tp:taxon-name><tp:taxon-name-part taxon-name-part-type="genus" reg="Biswamoyopterus">Biswamoyopterus</tp:taxon-name-part><tp:taxon-name-part taxon-name-part-type="species" reg="gaoligongensis">gaoligongensis</tp:taxon-name-part></tp:taxon-name></italic> sp. nov. is a large flying squirrel (head and body length: 440 mm, tail length: 520 mm, and body mass: 1370 g) with a very developed uropatagium that extends approximately one-third of the proximal tail length in fresh specimen (Fig. <xref ref-type="fig" rid="F4">4</xref>). The back and upper surface of patagium are predominantly reddish brown, while the back between the shoulder and uropatagium is speckled with numerous white-tip furs that are absent from the head, shoulder, plagiopatagium, outer edge of uropatagium, limbs, and tail (Fig. <xref ref-type="fig" rid="F4">4</xref>). Similar to the shoulder, the head is reddish brown, but showing some yellowish grey in the crown. The ear is naked, with two bunches of long hairs (i.e., ear tufts) at the ear base, the anterior tufts are black, and the posterior tufts are basally white and terminal black. The back of each manus is reddish brown and the digits are black, while the whole pes and digits are black. The tail is cylindrical, the part beyond the uropatagium is black, and the part within the uropatagium is the same colour as the uropatagium. Throat, belly, and ventral surface of patagium are yellowish white. However, the scrotum is dark brown which strongly contrasts with the abdominal pelage.</p><fig id="F4" position="float" orientation="portrait"><object-id xmlns:xlink="http://www.w3.org/1999/xlink" content-type="doi" xlink:type="simple">10.3897/zookeys.864.33678.figure4</object-id><object-id xmlns:xlink="http://www.w3.org/1999/xlink" content-type="arpha" xlink:type="simple">3a2db52f-5e11-4bbb-b55f-cd9070b55a49</object-id><label>Figure 4.</label><caption><p>Skins of the three known <italic><tp:taxon-name><tp:taxon-name-part taxon-name-part-type="genus" reg="Biswamoyopterus">Biswamoyopterus</tp:taxon-name-part></tp:taxon-name></italic> species <bold>A, B</bold> (<abbrev xmlns:xlink="http://www.w3.org/1999/xlink" content-type="institution" xlink:title="Zoological Collection of the Zoological Survey of India, Kolkata [Calcutta], India" id="ABBRID0E5SAE" xlink:type="simple">ZSI</abbrev> 20705, holotype) <italic><tp:taxon-name><tp:taxon-name-part taxon-name-part-type="genus" reg="Biswamoyopterus">Biswamoyopterus</tp:taxon-name-part><tp:taxon-name-part taxon-name-part-type="species" reg="biswasi">biswasi</tp:taxon-name-part></tp:taxon-name></italic><bold>C, D</bold> (KIZ 034924, holotype) <italic><tp:taxon-name><tp:taxon-name-part taxon-name-part-type="genus" reg="Biswamoyopterus">Biswamoyopterus</tp:taxon-name-part><tp:taxon-name-part taxon-name-part-type="species" reg="gaoligongensis">gaoligongensis</tp:taxon-name-part></tp:taxon-name></italic> sp. nov. <bold>E, F</bold> (<abbrev xmlns:xlink="http://www.w3.org/1999/xlink" content-type="institution" xlink:title="Zoological collection of the Faculty of Environmental Sciences, National University of Laos, Vientiane, Lao PDR" id="ABBRID0E4TAE" xlink:type="simple">NUoL</abbrev> FES.MM.12.163, holotype) <italic><tp:taxon-name><tp:taxon-name-part taxon-name-part-type="genus" reg="Biswamoyopterus">Biswamoyopterus</tp:taxon-name-part><tp:taxon-name-part taxon-name-part-type="species" reg="laoensis">laoensis</tp:taxon-name-part></tp:taxon-name></italic>. The images <bold>E, F</bold> were derived from <xref ref-type="bibr" rid="B10">Sanamxay et al. (2013)</xref>.</p></caption><graphic xmlns:xlink="http://www.w3.org/1999/xlink" xlink:href="zookeys-864-147-g004.jpg" position="float" orientation="portrait" xlink:type="simple" id="oo_318847.jpg"><uri content-type="original_file" xlink:type="simple">https://binary.pensoft.net/fig/318847</uri></graphic></fig><p>Skull is large with a short muzzle and an expanded outward zygomatic arch, making the outline of skull short and wide (Fig. <xref ref-type="fig" rid="F5">5</xref>). The frontal depression is deep and postorbital processes are large and well developed. The outer margin of the nasal bone, the orbital margin of the frontal bone, and the post-orbital margin of the frontal bone are almost parallel to the midline of skull on the dorsal view. The auditory bullae are relatively large, with a honeycomb pattern of complex septae. The interpremaxillary foramen is well opened, which is not common in most flying squirrel genera. The mandible is generally similar to that of other flying squirrels. The coronoid process is less developed, only slightly higher than condylar process when the mandible is placed on a plane.</p><fig id="F5" position="float" orientation="portrait"><object-id xmlns:xlink="http://www.w3.org/1999/xlink" content-type="doi" xlink:type="simple">10.3897/zookeys.864.33678.figure5</object-id><object-id xmlns:xlink="http://www.w3.org/1999/xlink" content-type="arpha" xlink:type="simple">807b538a-fe6a-479a-a1cc-ff8b5f8ea74a</object-id><label>Figure 5.</label><caption><p>Skulls, left maxillary (above) and left mandibular (below) tooth rows of the three known <italic><tp:taxon-name><tp:taxon-name-part taxon-name-part-type="genus" reg="Biswamoyopterus">Biswamoyopterus</tp:taxon-name-part></tp:taxon-name></italic> species. <bold>A</bold> (<abbrev xmlns:xlink="http://www.w3.org/1999/xlink" content-type="institution" xlink:title="Zoological Collection of the Zoological Survey of India, Kolkata [Calcutta], India" id="ABBRID0EPVAE" xlink:type="simple">ZSI</abbrev> 20705, holotype) <italic><tp:taxon-name><tp:taxon-name-part taxon-name-part-type="genus" reg="Biswamoyopterus">Biswamoyopterus</tp:taxon-name-part><tp:taxon-name-part taxon-name-part-type="species" reg="biswasi">biswasi</tp:taxon-name-part></tp:taxon-name></italic><bold>B</bold> (KIZ 034924, holotype) <italic><tp:taxon-name><tp:taxon-name-part taxon-name-part-type="genus" reg="Biswamoyopterus">Biswamoyopterus</tp:taxon-name-part><tp:taxon-name-part taxon-name-part-type="species" reg="gaoligongensis">gaoligongensis</tp:taxon-name-part></tp:taxon-name></italic> sp. nov. <bold>C</bold> (<abbrev xmlns:xlink="http://www.w3.org/1999/xlink" content-type="institution" xlink:title="Zoological collection of the Faculty of Environmental Sciences, National University of Laos, Vientiane, Lao PDR" id="ABBRID0EOWAE" xlink:type="simple">NUoL</abbrev> FES.MM.12.163, holotype) <italic><tp:taxon-name><tp:taxon-name-part taxon-name-part-type="genus" reg="Biswamoyopterus">Biswamoyopterus</tp:taxon-name-part><tp:taxon-name-part taxon-name-part-type="species" reg="laoensis">laoensis</tp:taxon-name-part></tp:taxon-name></italic>. The images of <bold>C</bold> were derived from <xref ref-type="bibr" rid="B10">Sanamxay et al. (2013)</xref>.</p></caption><graphic xmlns:xlink="http://www.w3.org/1999/xlink" xlink:href="zookeys-864-147-g005.jpg" position="float" orientation="portrait" xlink:type="simple" id="oo_318848.jpg"><uri content-type="original_file" xlink:type="simple">https://binary.pensoft.net/fig/318848</uri></graphic></fig><p>The anterior surface of incisors is pale yellow. Cheek teeth are strongly cuspidate brachyodont, with slightly pitted enamel.</p><p>Maxillary teeth: P<sup>3</sup> is strong and unicuspid. Parastyle is prominent on P<sup>4</sup> and dwindle on the following molars in an anterior to posterior gradient. Paracone is prominent on P<sup>4</sup>, M<sup>1</sup>, M<sup>2</sup>, and M<sup>3</sup>. Metacone is prominent on P<sup>4</sup>, M<sup>1</sup>, and M<sup>2</sup>, and indistinct on M<sup>3</sup>. Between protocone and metacone, at the exit of the middle valley of P<sup>4</sup>, M<sup>1</sup>, M<sup>2</sup>, and M<sup>3</sup>, there are two mesostyles form a projecting gutter. Protocone is prominent on P<sup>4</sup>, M<sup>1</sup>, M<sup>2</sup>, and M<sup>3</sup>. Hypocone is small, separated from protocone by a notch, distinct on M<sup>1</sup> and M<sup>2</sup>, small on P<sup>4</sup>, and absent on M<sup>3</sup>. The anteroloph and posteroloph are indistinct on P<sup>4</sup> and M<sup>3</sup>; distinct on M<sup>1</sup> and M<sup>2</sup>, but they do not develop into a ridge as high as the protoloph and metaloph. A protoloph connecting the protocone with the paracone on M<sup>1</sup>, M<sup>2</sup>, and M<sup>3</sup>, and notched on P<sup>4</sup>. A metaloph connecting the protocone with the metacone on M<sup>2</sup>, interrupted by one big or two small metaconules on P<sup>4</sup> and M<sup>1</sup>, and absent on M<sup>3</sup>.</p><!--PageBreak --><p>Mandibular teeth: Four main cusps (protoconid, hypoconid, metaconid, and entoconid) are all distinct on P<sub>4</sub>, M<sub>1</sub>, M<sub>2</sub>, and M<sub>3</sub>. Mesoconid is present on the buccal side of P<sub>4</sub>, M<sub>1</sub>, M<sub>2</sub>, and M<sub>3</sub>, the notch between mesoconid and hypoconid is distinct, seems to be formed by the intense wear and tear. Mesostylid is small and fused with metaconid on P<sub>4</sub> and M<sub>1</sub>, indistinct on M<sub>2</sub> and M<sub>3</sub>.</p></tp:treatment-sec><tp:treatment-sec sec-type="comparisons" id="SECID0EL1AE"><title>Comparison.</title><p>Body size, <italic><tp:taxon-name><tp:taxon-name-part taxon-name-part-type="genus" reg="Biswamoyopterus">B.</tp:taxon-name-part><tp:taxon-name-part taxon-name-part-type="species" reg="gaoligongensis">gaoligongensis</tp:taxon-name-part></tp:taxon-name></italic> sp. nov. is similar to <italic><tp:taxon-name><tp:taxon-name-part taxon-name-part-type="genus" reg="Biswamoyopterus">B.</tp:taxon-name-part><tp:taxon-name-part taxon-name-part-type="species" reg="biswasi">biswasi</tp:taxon-name-part></tp:taxon-name></italic> but clearly smaller than <italic><tp:taxon-name><tp:taxon-name-part taxon-name-part-type="genus" reg="Biswamoyopterus">B.</tp:taxon-name-part><tp:taxon-name-part taxon-name-part-type="species" reg="laoensis">laoensis</tp:taxon-name-part></tp:taxon-name></italic> (Table <xref ref-type="table" rid="T1">1</xref>). Pelage colour becomes dark gradually from <italic><tp:taxon-name><tp:taxon-name-part taxon-name-part-type="genus" reg="Biswamoyopterus">B.</tp:taxon-name-part><tp:taxon-name-part taxon-name-part-type="species" reg="biswasi">biswasi</tp:taxon-name-part></tp:taxon-name></italic> to <italic><tp:taxon-name><tp:taxon-name-part taxon-name-part-type="genus" reg="Biswamoyopterus">B.</tp:taxon-name-part><tp:taxon-name-part taxon-name-part-type="species" reg="gaoligongensis">gaoligongensis</tp:taxon-name-part></tp:taxon-name></italic> sp. nov. and to <italic><tp:taxon-name><tp:taxon-name-part taxon-name-part-type="genus" reg="Biswamoyopterus">B.</tp:taxon-name-part><tp:taxon-name-part taxon-name-part-type="species" reg="laoensis">laoensis</tp:taxon-name-part></tp:taxon-name></italic>. The back, <italic><tp:taxon-name><tp:taxon-name-part taxon-name-part-type="genus" reg="Biswamoyopterus">B.</tp:taxon-name-part><tp:taxon-name-part taxon-name-part-type="species" reg="biswasi">biswasi</tp:taxon-name-part></tp:taxon-name></italic> is morocco-red speckled with white, <italic><tp:taxon-name><tp:taxon-name-part taxon-name-part-type="genus" reg="Biswamoyopterus">B.</tp:taxon-name-part><tp:taxon-name-part taxon-name-part-type="species" reg="gaoligongensis">gaoligongensis</tp:taxon-name-part></tp:taxon-name></italic> sp. nov. is reddish brown speckled with white, and <italic><tp:taxon-name><tp:taxon-name-part taxon-name-part-type="genus" reg="Biswamoyopterus">B.</tp:taxon-name-part><tp:taxon-name-part taxon-name-part-type="species" reg="laoensis">laoensis</tp:taxon-name-part></tp:taxon-name></italic> is dark reddish brown speckled with white. The belly, <italic><tp:taxon-name><tp:taxon-name-part taxon-name-part-type="genus" reg="Biswamoyopterus">B.</tp:taxon-name-part><tp:taxon-name-part taxon-name-part-type="species" reg="biswasi">biswasi</tp:taxon-name-part></tp:taxon-name></italic> is white, <italic><tp:taxon-name><tp:taxon-name-part taxon-name-part-type="genus" reg="Biswamoyopterus">B.</tp:taxon-name-part><tp:taxon-name-part taxon-name-part-type="species" reg="gaoligongensis">gaoligongensis</tp:taxon-name-part></tp:taxon-name></italic> sp. nov. is yellowish-white, and <italic><tp:taxon-name><tp:taxon-name-part taxon-name-part-type="genus" reg="Biswamoyopterus">B.</tp:taxon-name-part><tp:taxon-name-part taxon-name-part-type="species" reg="laoensis">laoensis</tp:taxon-name-part></tp:taxon-name></italic> is pale orange. The tail beyond uropatagium, <italic><tp:taxon-name><tp:taxon-name-part taxon-name-part-type="genus" reg="Biswamoyopterus">B.</tp:taxon-name-part><tp:taxon-name-part taxon-name-part-type="species" reg="biswasi">biswasi</tp:taxon-name-part></tp:taxon-name></italic> is pale smoky grey, with a dark tip, both <italic><tp:taxon-name><tp:taxon-name-part taxon-name-part-type="genus" reg="Biswamoyopterus">B.</tp:taxon-name-part><tp:taxon-name-part taxon-name-part-type="species" reg="gaoligongensis">gaoligongensis</tp:taxon-name-part></tp:taxon-name></italic> sp. nov. and <italic><tp:taxon-name><tp:taxon-name-part taxon-name-part-type="genus" reg="Biswamoyopterus">B.</tp:taxon-name-part><tp:taxon-name-part taxon-name-part-type="species" reg="laoensis">laoensis</tp:taxon-name-part></tp:taxon-name></italic> are black (Fig. <xref ref-type="fig" rid="F4">4</xref>). The ear tufts, <italic><tp:taxon-name><tp:taxon-name-part taxon-name-part-type="genus" reg="Biswamoyopterus">B.</tp:taxon-name-part><tp:taxon-name-part taxon-name-part-type="species" reg="biswasi">biswasi</tp:taxon-name-part></tp:taxon-name></italic> are white, <italic><tp:taxon-name><tp:taxon-name-part taxon-name-part-type="genus" reg="Biswamoyopterus">B.</tp:taxon-name-part><tp:taxon-name-part taxon-name-part-type="species" reg="gaoligongensis">gaoligongensis</tp:taxon-name-part></tp:taxon-name></italic><!--PageBreak -->sp. nov. are bicolour (the anterior tufts are black, and the posterior tufts are basally white and terminal black), and <italic><tp:taxon-name><tp:taxon-name-part taxon-name-part-type="genus" reg="Biswamoyopterus">B.</tp:taxon-name-part><tp:taxon-name-part taxon-name-part-type="species" reg="laoensis">laoensis</tp:taxon-name-part></tp:taxon-name></italic> are black (Fig. <xref ref-type="fig" rid="F6">6</xref>).</p><table-wrap id="T1" position="float" orientation="portrait"><label>Table 1.</label><caption><p>Body Mass (in grams), external and skull measurements (in mm) of four specimens of genus <italic><tp:taxon-name><tp:taxon-name-part taxon-name-part-type="genus" reg="Biswamoyopterus">Biswamoyopterus</tp:taxon-name-part></tp:taxon-name></italic>.</p></caption><table id="TID0E2DAG" rules="all"><tbody><tr><th rowspan="1" colspan="1">Measurements</th><th rowspan="1" colspan="1"><italic><tp:taxon-name><tp:taxon-name-part taxon-name-part-type="genus" reg="Biswamoyopterus">B.</tp:taxon-name-part><tp:taxon-name-part taxon-name-part-type="species" reg="biswasi">biswasi</tp:taxon-name-part></tp:taxon-name></italic> (<abbrev xmlns:xlink="http://www.w3.org/1999/xlink" content-type="institution" xlink:title="Zoological Collection of the Zoological Survey of India, Kolkata [Calcutta], India" id="ABBRID0ENCAG" xlink:type="simple">ZSI</abbrev> 20705)</th><th rowspan="1" colspan="1"><italic><tp:taxon-name><tp:taxon-name-part taxon-name-part-type="genus" reg="Biswamoyopterus">B.</tp:taxon-name-part><tp:taxon-name-part taxon-name-part-type="species" reg="gaoligongensis">gaoligongensis</tp:taxon-name-part></tp:taxon-name></italic> sp. nov. (KIZ 034924)</th><th rowspan="1" colspan="1"><italic><tp:taxon-name><tp:taxon-name-part taxon-name-part-type="genus" reg="Biswamoyopterus">B.</tp:taxon-name-part><tp:taxon-name-part taxon-name-part-type="species" reg="gaoligongensis">gaoligongensis</tp:taxon-name-part></tp:taxon-name></italic> sp. nov. (KIZ 035622)</th><th rowspan="1" colspan="1"><italic><tp:taxon-name><tp:taxon-name-part taxon-name-part-type="genus" reg="Biswamoyopterus">B.</tp:taxon-name-part><tp:taxon-name-part taxon-name-part-type="species" reg="laoensis">laoensis</tp:taxon-name-part></tp:taxon-name></italic> (<abbrev xmlns:xlink="http://www.w3.org/1999/xlink" content-type="institution" xlink:title="Zoological collection of the Faculty of Environmental Sciences, National University of Laos, Vientiane, Lao PDR" id="ABBRID0E6DAG" xlink:type="simple">NUoL</abbrev> FES.MM.12.163)</th></tr><tr><td rowspan="1" colspan="1">Body Mass</td><td rowspan="1" colspan="1">–</td><td rowspan="1" colspan="1">1370.0</td><td rowspan="1" colspan="1">–</td><td rowspan="1" colspan="1">1800.0</td></tr><tr><td rowspan="1" colspan="1">Head and body length</td><td rowspan="1" colspan="1">405.0</td><td rowspan="1" colspan="1">440.0</td><td rowspan="1" colspan="1">–</td><td rowspan="1" colspan="1">455.0</td></tr><tr><td rowspan="1" colspan="1">Tail length</td><td rowspan="1" colspan="1">605.0</td><td rowspan="1" colspan="1">520.0</td><td rowspan="1" colspan="1">–</td><td rowspan="1" colspan="1">620.0</td></tr><tr><td rowspan="1" colspan="1">Hind feet length</td><td rowspan="1" colspan="1">78.0</td><td rowspan="1" colspan="1">75.0</td><td rowspan="1" colspan="1">–</td><td rowspan="1" colspan="1">74.5</td></tr><tr><td rowspan="1" colspan="1">Ear length</td><td rowspan="1" colspan="1">46.0</td><td rowspan="1" colspan="1">47.0</td><td rowspan="1" colspan="1">46.0</td><td rowspan="1" colspan="1">52.0</td></tr><tr><td rowspan="1" colspan="1">Occipitonasal length (<abbrev xmlns:xlink="http://www.w3.org/1999/xlink" xlink:title="Occipitonasal length" id="ABBRID0EZGAG" xlink:type="simple">ONL</abbrev>)</td><td rowspan="1" colspan="1">72.40</td><td rowspan="1" colspan="1">69.75</td><td rowspan="1" colspan="1">71.11</td><td rowspan="1" colspan="1">74.39</td></tr><tr><td rowspan="1" colspan="1">Condylobasal length (<abbrev xmlns:xlink="http://www.w3.org/1999/xlink" xlink:title="Condylobasal length" id="ABBRID0EOHAG" xlink:type="simple">CBL</abbrev>)</td><td rowspan="1" colspan="1">70.10</td><td rowspan="1" colspan="1">66.37</td><td rowspan="1" colspan="1">67.73</td><td rowspan="1" colspan="1">70.99</td></tr><tr><td rowspan="1" colspan="1">Mastoid breadth (<abbrev xmlns:xlink="http://www.w3.org/1999/xlink" xlink:title="Mastoid breadth" id="ABBRID0EDIAG" xlink:type="simple">MB</abbrev>)</td><td rowspan="1" colspan="1">–</td><td rowspan="1" colspan="1">30.72</td><td rowspan="1" colspan="1">33.50</td><td rowspan="1" colspan="1">30.79</td></tr><tr><td rowspan="1" colspan="1">Zygomatic breadth (<abbrev xmlns:xlink="http://www.w3.org/1999/xlink" xlink:title="Zygomatic breadth" id="ABBRID0EYIAG" xlink:type="simple">ZB</abbrev>)</td><td rowspan="1" colspan="1">47.50</td><td rowspan="1" colspan="1">48.41</td><td rowspan="1" colspan="1">48.30</td><td rowspan="1" colspan="1">47.72</td></tr><tr><td rowspan="1" colspan="1">Zygomatic height (<abbrev xmlns:xlink="http://www.w3.org/1999/xlink" xlink:title="Zygomatic height" id="ABBRID0ENJAG" xlink:type="simple">ZH</abbrev>)</td><td rowspan="1" colspan="1">–</td><td rowspan="1" colspan="1">4.61</td><td rowspan="1" colspan="1">4.58</td><td rowspan="1" colspan="1">4.86</td></tr><tr><td rowspan="1" colspan="1">Breadth of braincase (<abbrev xmlns:xlink="http://www.w3.org/1999/xlink" xlink:title="Breadth of braincase" id="ABBRID0ECKAG" xlink:type="simple">BB</abbrev>)</td><td rowspan="1" colspan="1">–</td><td rowspan="1" colspan="1">33.86</td><td rowspan="1" colspan="1">34.46</td><td rowspan="1" colspan="1">32.84</td></tr><tr><td rowspan="1" colspan="1">Braincase height (<abbrev xmlns:xlink="http://www.w3.org/1999/xlink" xlink:title="Braincase height" id="ABBRID0EXKAG" xlink:type="simple">BH</abbrev>)</td><td rowspan="1" colspan="1">–</td><td rowspan="1" colspan="1">22.90</td><td rowspan="1" colspan="1">24.15</td><td rowspan="1" colspan="1">22.55</td></tr><tr><td rowspan="1" colspan="1">Rostrum breadth (<abbrev xmlns:xlink="http://www.w3.org/1999/xlink" xlink:title="Rostrum breadth" id="ABBRID0EMLAG" xlink:type="simple">RB</abbrev>)</td><td rowspan="1" colspan="1">–</td><td rowspan="1" colspan="1">19.61</td><td rowspan="1" colspan="1">19.62</td><td rowspan="1" colspan="1">17.04</td></tr><tr><td rowspan="1" colspan="1">Nasal length (<abbrev xmlns:xlink="http://www.w3.org/1999/xlink" xlink:title="Nasal length" id="ABBRID0EBMAG" xlink:type="simple">NL</abbrev>)</td><td rowspan="1" colspan="1">20.90</td><td rowspan="1" colspan="1">19.35</td><td rowspan="1" colspan="1">20.70</td><td rowspan="1" colspan="1">22.57</td></tr><tr><td rowspan="1" colspan="1">Maximum width of nasals (<abbrev xmlns:xlink="http://www.w3.org/1999/xlink" xlink:title="Maximum width of nasals" id="ABBRID0EWMAG" xlink:type="simple">MWN</abbrev>)</td><td rowspan="1" colspan="1">–</td><td rowspan="1" colspan="1">13.15</td><td rowspan="1" colspan="1">12.51</td><td rowspan="1" colspan="1">13.37</td></tr><tr><td rowspan="1" colspan="1">Interorbital breadth (<abbrev xmlns:xlink="http://www.w3.org/1999/xlink" xlink:title="Interorbital breadth" id="ABBRID0ELNAG" xlink:type="simple">IOB</abbrev>)</td><td rowspan="1" colspan="1">19.00</td><td rowspan="1" colspan="1">15.75</td><td rowspan="1" colspan="1">16.38</td><td rowspan="1" colspan="1">14.06</td></tr><tr><td rowspan="1" colspan="1">Postorbital breadth (<abbrev xmlns:xlink="http://www.w3.org/1999/xlink" xlink:title="Postorbital breadth" id="ABBRID0EAOAG" xlink:type="simple">POB</abbrev>)</td><td rowspan="1" colspan="1">–</td><td rowspan="1" colspan="1">18.87</td><td rowspan="1" colspan="1">20.55</td><td rowspan="1" colspan="1">17.19</td></tr><tr><td rowspan="1" colspan="1">Length of the incisive foramina (<abbrev xmlns:xlink="http://www.w3.org/1999/xlink" xlink:title="Length of the incisive foramina" id="ABBRID0EVOAG" xlink:type="simple">LIF</abbrev>)</td><td rowspan="1" colspan="1">6.40</td><td rowspan="1" colspan="1">5.65</td><td rowspan="1" colspan="1">5.86</td><td rowspan="1" colspan="1">5.85</td></tr><tr><td rowspan="1" colspan="1">Length of bony palate (<abbrev xmlns:xlink="http://www.w3.org/1999/xlink" xlink:title="Length of bony palate" id="ABBRID0EKPAG" xlink:type="simple">LBP</abbrev>)</td><td rowspan="1" colspan="1">–</td><td rowspan="1" colspan="1">20.08</td><td rowspan="1" colspan="1">22.01</td><td rowspan="1" colspan="1">23.83</td></tr><tr><td rowspan="1" colspan="1">Post palatal length (<abbrev xmlns:xlink="http://www.w3.org/1999/xlink" xlink:title="Postpalatal length" id="ABBRID0E6PAG" xlink:type="simple">PPL</abbrev>)</td><td rowspan="1" colspan="1">–</td><td rowspan="1" colspan="1">28.72</td><td rowspan="1" colspan="1">29.68</td><td rowspan="1" colspan="1">28.77</td></tr><tr><td rowspan="1" colspan="1">Length of auditory bulla (<abbrev xmlns:xlink="http://www.w3.org/1999/xlink" xlink:title="Length of auditory bull" id="ABBRID0EUQAG" xlink:type="simple">LAB</abbrev>)</td><td rowspan="1" colspan="1">15.50</td><td rowspan="1" colspan="1">14.68</td><td rowspan="1" colspan="1">14.57</td><td rowspan="1" colspan="1">17.33</td></tr><tr><td rowspan="1" colspan="1">Width of auditory bullae across the external auditory meati (<abbrev xmlns:xlink="http://www.w3.org/1999/xlink" xlink:title="Width of auditory bullae across the external auditory meati" id="ABBRID0EJRAG" xlink:type="simple">WAAM</abbrev>)</td><td rowspan="1" colspan="1">–</td><td rowspan="1" colspan="1">35.88</td><td rowspan="1" colspan="1">36.76</td><td rowspan="1" colspan="1">35.96</td></tr><tr><td rowspan="1" colspan="1">Inter bullae gap (<abbrev xmlns:xlink="http://www.w3.org/1999/xlink" xlink:title="Inter bullae gap" id="ABBRID0E5RAG" xlink:type="simple">IBG</abbrev>)</td><td rowspan="1" colspan="1">–</td><td rowspan="1" colspan="1">6.52</td><td rowspan="1" colspan="1">6.76</td><td rowspan="1" colspan="1">5.01</td></tr><tr><td rowspan="1" colspan="1">Maxillary tooth row length (<abbrev xmlns:xlink="http://www.w3.org/1999/xlink" xlink:title="Maxillary tooth row length" id="ABBRID0ETSAG" xlink:type="simple">MYTL</abbrev>)</td><td rowspan="1" colspan="1">15.50</td><td rowspan="1" colspan="1">15.92</td><td rowspan="1" colspan="1">16.23</td><td rowspan="1" colspan="1">16.33</td></tr><tr><td rowspan="1" colspan="1">Greatest palatal breadth (<abbrev xmlns:xlink="http://www.w3.org/1999/xlink" xlink:title="Greatest palatal breadth" id="ABBRID0EITAG" xlink:type="simple">GPB</abbrev>)</td><td rowspan="1" colspan="1">–</td><td rowspan="1" colspan="1">18.26</td><td rowspan="1" colspan="1">18.61</td><td rowspan="1" colspan="1">19.37</td></tr><tr><td rowspan="1" colspan="1">Width of the bony palate at the first upper molar (<abbrev xmlns:xlink="http://www.w3.org/1999/xlink" xlink:title="Width of the bony palate at the first upper molar" id="ABBRID0E4TAG" xlink:type="simple">WPFM</abbrev>)</td><td rowspan="1" colspan="1">–</td><td rowspan="1" colspan="1">8.58</td><td rowspan="1" colspan="1">8.03</td><td rowspan="1" colspan="1">8.05</td></tr><tr><td rowspan="1" colspan="1">Mandibular tooth row length (<abbrev xmlns:xlink="http://www.w3.org/1999/xlink" xlink:title="Mandibular tooth row length" id="ABBRID0ESUAG" xlink:type="simple">MRTL</abbrev>)</td><td rowspan="1" colspan="1">–</td><td rowspan="1" colspan="1">15.24</td><td rowspan="1" colspan="1">15.41</td><td rowspan="1" colspan="1">15.33</td></tr><tr><td rowspan="1" colspan="1">Mandible length (<abbrev xmlns:xlink="http://www.w3.org/1999/xlink" xlink:title="Mandible length" id="ABBRID0EHVAG" xlink:type="simple">ML</abbrev>)</td><td rowspan="1" colspan="1">–</td><td rowspan="1" colspan="1">44.44</td><td rowspan="1" colspan="1">46.53</td><td rowspan="1" colspan="1">45.36</td></tr><tr><td rowspan="1" colspan="1">Mandible height (<abbrev xmlns:xlink="http://www.w3.org/1999/xlink" xlink:title="Mandible height" id="ABBRID0E3VAG" xlink:type="simple">MH</abbrev>)</td><td rowspan="1" colspan="1">–</td><td rowspan="1" colspan="1">27.10</td><td rowspan="1" colspan="1">27.37</td><td rowspan="1" colspan="1">29.78</td></tr><tr><td rowspan="1" colspan="1">Palate length (<abbrev xmlns:xlink="http://www.w3.org/1999/xlink" xlink:title="Palate length" id="ABBRID0ERWAG" xlink:type="simple">PL</abbrev>)</td><td rowspan="1" colspan="1">34.70</td><td rowspan="1" colspan="1">32.60</td><td rowspan="1" colspan="1">32.87</td><td rowspan="1" colspan="1">–</td></tr><tr><td rowspan="1" colspan="1">Diastema length (<abbrev xmlns:xlink="http://www.w3.org/1999/xlink" xlink:title="Diastema length" id="ABBRID0EGXAG" xlink:type="simple">DL</abbrev>)</td><td rowspan="1" colspan="1">15.70</td><td rowspan="1" colspan="1">13.70</td><td rowspan="1" colspan="1">15.03</td><td rowspan="1" colspan="1">–</td></tr><tr><td rowspan="1" colspan="1">Orbit breadth (<abbrev xmlns:xlink="http://www.w3.org/1999/xlink" xlink:title="Orbit breadth" id="ABBRID0E2XAG" xlink:type="simple">OB</abbrev>)</td><td rowspan="1" colspan="1">24.60</td><td rowspan="1" colspan="1">26.17</td><td rowspan="1" colspan="1">26.50</td><td rowspan="1" colspan="1">–</td></tr><tr><td rowspan="1" colspan="1">Frontal length (<abbrev xmlns:xlink="http://www.w3.org/1999/xlink" xlink:title="Frontal length" id="ABBRID0EQYAG" xlink:type="simple">FL</abbrev>)</td><td rowspan="1" colspan="1">28.60</td><td rowspan="1" colspan="1">27.66</td><td rowspan="1" colspan="1">30.63</td><td rowspan="1" colspan="1">–</td></tr></tbody></table></table-wrap><fig id="F6" position="float" orientation="portrait"><object-id xmlns:xlink="http://www.w3.org/1999/xlink" content-type="doi" xlink:type="simple">10.3897/zookeys.864.33678.figure6</object-id><object-id xmlns:xlink="http://www.w3.org/1999/xlink" content-type="arpha" xlink:type="simple">22d44c58-70da-453b-b3a4-5a1a5792edd2</object-id><label>Figure 6.</label><caption><p>Ear tufts of the three <italic><tp:taxon-name><tp:taxon-name-part taxon-name-part-type="genus" reg="Biswamoyopterus">Biswamoyopterus</tp:taxon-name-part></tp:taxon-name></italic> species, the red arrow indicates the anterior tufts, and the yellow arrow indicates the posterior tufts <bold>A</bold> (<abbrev xmlns:xlink="http://www.w3.org/1999/xlink" content-type="institution" xlink:title="Zoological Collection of the Zoological Survey of India, Kolkata [Calcutta], India" id="ABBRID0ERZAG" xlink:type="simple">ZSI</abbrev> 20705, holotype) <italic><tp:taxon-name><tp:taxon-name-part taxon-name-part-type="genus" reg="Biswamoyopterus">Biswamoyopterus</tp:taxon-name-part><tp:taxon-name-part taxon-name-part-type="species" reg="biswasi">biswasi</tp:taxon-name-part></tp:taxon-name></italic><bold>B</bold> (KIZ 034924, holotype) <italic><tp:taxon-name><tp:taxon-name-part taxon-name-part-type="genus" reg="Biswamoyopterus">Biswamoyopterus</tp:taxon-name-part><tp:taxon-name-part taxon-name-part-type="species" reg="gaoligongensis">gaoligongensis</tp:taxon-name-part></tp:taxon-name></italic> sp. nov. <bold>C</bold> (<abbrev xmlns:xlink="http://www.w3.org/1999/xlink" content-type="institution" xlink:title="Zoological collection of the Faculty of Environmental Sciences, National University of Laos, Vientiane, Lao PDR" id="ABBRID0EQ1AG" xlink:type="simple">NUoL</abbrev> FES.MM.12.163, holotype) <italic><tp:taxon-name><tp:taxon-name-part taxon-name-part-type="genus" reg="Biswamoyopterus">Biswamoyopterus</tp:taxon-name-part><tp:taxon-name-part taxon-name-part-type="species" reg="laoensis">laoensis</tp:taxon-name-part></tp:taxon-name></italic>. The image <bold>C</bold> was derived from <xref ref-type="bibr" rid="B10">Sanamxay et al. (2013)</xref>.</p></caption><graphic xmlns:xlink="http://www.w3.org/1999/xlink" xlink:href="zookeys-864-147-g006.jpg" position="float" orientation="portrait" xlink:type="simple" id="oo_318849.jpg"><uri content-type="original_file" xlink:type="simple">https://binary.pensoft.net/fig/318849</uri></graphic></fig><p>The muzzle of <italic><tp:taxon-name><tp:taxon-name-part taxon-name-part-type="genus" reg="Biswamoyopterus">B.</tp:taxon-name-part><tp:taxon-name-part taxon-name-part-type="species" reg="gaoligongensis">gaoligongensis</tp:taxon-name-part></tp:taxon-name></italic> sp. nov. is very short, <italic><tp:taxon-name><tp:taxon-name-part taxon-name-part-type="genus" reg="Biswamoyopterus">B.</tp:taxon-name-part><tp:taxon-name-part taxon-name-part-type="species" reg="biswasi">biswasi</tp:taxon-name-part></tp:taxon-name></italic> is intermediate, and <italic><tp:taxon-name><tp:taxon-name-part taxon-name-part-type="genus" reg="Biswamoyopterus">B.</tp:taxon-name-part><tp:taxon-name-part taxon-name-part-type="species" reg="laoensis">laoensis</tp:taxon-name-part></tp:taxon-name></italic> is much longer (Fig. <xref ref-type="fig" rid="F5">5</xref>, Table <xref ref-type="table" rid="T1">1</xref>). As a result, the outline of skull of <italic><tp:taxon-name><tp:taxon-name-part taxon-name-part-type="genus" reg="Biswamoyopterus">B.</tp:taxon-name-part><tp:taxon-name-part taxon-name-part-type="species" reg="gaoligongensis">gaoligongensis</tp:taxon-name-part></tp:taxon-name></italic> sp. nov. is short and wide, <italic><tp:taxon-name><tp:taxon-name-part taxon-name-part-type="genus" reg="Biswamoyopterus">B.</tp:taxon-name-part><tp:taxon-name-part taxon-name-part-type="species" reg="biswasi">biswasi</tp:taxon-name-part></tp:taxon-name></italic> is relatively short, and <italic><tp:taxon-name><tp:taxon-name-part taxon-name-part-type="genus" reg="Biswamoyopterus">B.</tp:taxon-name-part><tp:taxon-name-part taxon-name-part-type="species" reg="laoensis">laoensis</tp:taxon-name-part></tp:taxon-name></italic> appears <!--PageBreak -->long. On the dorsal view of skull, the outer margin of the nasal bone, the orbital margin of the frontal bone, and the post orbital margin of the frontal bone of <italic><tp:taxon-name><tp:taxon-name-part taxon-name-part-type="genus" reg="Biswamoyopterus">B.</tp:taxon-name-part><tp:taxon-name-part taxon-name-part-type="species" reg="gaoligongensis">gaoligongensis</tp:taxon-name-part></tp:taxon-name></italic> sp. nov. are almost parallel to the midline of skull, while <italic><tp:taxon-name><tp:taxon-name-part taxon-name-part-type="genus" reg="Biswamoyopterus">B.</tp:taxon-name-part><tp:taxon-name-part taxon-name-part-type="species" reg="biswasi">biswasi</tp:taxon-name-part></tp:taxon-name></italic> slanted, and <italic><tp:taxon-name><tp:taxon-name-part taxon-name-part-type="genus" reg="Biswamoyopterus">B.</tp:taxon-name-part><tp:taxon-name-part taxon-name-part-type="species" reg="laoensis">laoensis</tp:taxon-name-part></tp:taxon-name></italic> slanted even more. The postorbital processes of <italic><tp:taxon-name><tp:taxon-name-part taxon-name-part-type="genus" reg="Biswamoyopterus">B.</tp:taxon-name-part><tp:taxon-name-part taxon-name-part-type="species" reg="gaoligongensis">gaoligongensis</tp:taxon-name-part></tp:taxon-name></italic> sp. nov. and <italic><tp:taxon-name><tp:taxon-name-part taxon-name-part-type="genus" reg="Biswamoyopterus">B.</tp:taxon-name-part><tp:taxon-name-part taxon-name-part-type="species" reg="biswasi">biswasi</tp:taxon-name-part></tp:taxon-name></italic> are clearly larger than <italic><tp:taxon-name><tp:taxon-name-part taxon-name-part-type="genus" reg="Biswamoyopterus">B.</tp:taxon-name-part><tp:taxon-name-part taxon-name-part-type="species" reg="laoensis">laoensis</tp:taxon-name-part></tp:taxon-name></italic>. The preglenoid process of <italic><tp:taxon-name><tp:taxon-name-part taxon-name-part-type="genus" reg="Biswamoyopterus">B.</tp:taxon-name-part><tp:taxon-name-part taxon-name-part-type="species" reg="gaoligongensis">gaoligongensis</tp:taxon-name-part></tp:taxon-name></italic> sp. nov. and <italic><tp:taxon-name><tp:taxon-name-part taxon-name-part-type="genus" reg="Biswamoyopterus">B.</tp:taxon-name-part><tp:taxon-name-part taxon-name-part-type="species" reg="laoensis">laoensis</tp:taxon-name-part></tp:taxon-name></italic> are almost flat, whereas that of <italic><tp:taxon-name><tp:taxon-name-part taxon-name-part-type="genus" reg="Biswamoyopterus">B.</tp:taxon-name-part><tp:taxon-name-part taxon-name-part-type="species" reg="biswasi">biswasi</tp:taxon-name-part></tp:taxon-name></italic> obviously protruding forward (Fig. <xref ref-type="fig" rid="F7">7</xref>). The sutures of frontal and squamosal bone of <italic><tp:taxon-name><tp:taxon-name-part taxon-name-part-type="genus" reg="Biswamoyopterus">B.</tp:taxon-name-part><tp:taxon-name-part taxon-name-part-type="species" reg="gaoligongensis">gaoligongensis</tp:taxon-name-part></tp:taxon-name></italic> sp. nov. are bulging, while <italic><tp:taxon-name><tp:taxon-name-part taxon-name-part-type="genus" reg="Biswamoyopterus">B.</tp:taxon-name-part><tp:taxon-name-part taxon-name-part-type="species" reg="biswasi">biswasi</tp:taxon-name-part></tp:taxon-name></italic> and <italic><tp:taxon-name><tp:taxon-name-part taxon-name-part-type="genus" reg="Biswamoyopterus">B.</tp:taxon-name-part><tp:taxon-name-part taxon-name-part-type="species" reg="laoensis">laoensis</tp:taxon-name-part></tp:taxon-name></italic> are almost flat. The auditory bullae of <!--PageBreak --><italic><tp:taxon-name><tp:taxon-name-part taxon-name-part-type="genus" reg="Biswamoyopterus">B.</tp:taxon-name-part><tp:taxon-name-part taxon-name-part-type="species" reg="gaoligongensis">gaoligongensis</tp:taxon-name-part></tp:taxon-name></italic> sp. nov. and <italic><tp:taxon-name><tp:taxon-name-part taxon-name-part-type="genus" reg="Biswamoyopterus">B.</tp:taxon-name-part><tp:taxon-name-part taxon-name-part-type="species" reg="biswasi">biswasi</tp:taxon-name-part></tp:taxon-name></italic> are distinctly smaller than those of <italic><tp:taxon-name><tp:taxon-name-part taxon-name-part-type="genus" reg="Biswamoyopterus">B.</tp:taxon-name-part><tp:taxon-name-part taxon-name-part-type="species" reg="laoensis">laoensis</tp:taxon-name-part></tp:taxon-name></italic>. The posterior margin of the palatal bones of <italic><tp:taxon-name><tp:taxon-name-part taxon-name-part-type="genus" reg="Biswamoyopterus">B.</tp:taxon-name-part><tp:taxon-name-part taxon-name-part-type="species" reg="gaoligongensis">gaoligongensis</tp:taxon-name-part></tp:taxon-name></italic> sp. nov. and <italic><tp:taxon-name><tp:taxon-name-part taxon-name-part-type="genus" reg="Biswamoyopterus">B.</tp:taxon-name-part><tp:taxon-name-part taxon-name-part-type="species" reg="biswasi">biswasi</tp:taxon-name-part></tp:taxon-name></italic> is concave forward, while <italic><tp:taxon-name><tp:taxon-name-part taxon-name-part-type="genus" reg="Biswamoyopterus">B.</tp:taxon-name-part><tp:taxon-name-part taxon-name-part-type="species" reg="laoensis">laoensis</tp:taxon-name-part></tp:taxon-name></italic> is flat. The central point of the posterior margin of the palatal bones of <italic><tp:taxon-name><tp:taxon-name-part taxon-name-part-type="genus" reg="Biswamoyopterus">B.</tp:taxon-name-part><tp:taxon-name-part taxon-name-part-type="species" reg="gaoligongensis">gaoligongensis</tp:taxon-name-part></tp:taxon-name></italic> sp. nov. lies in front of the posterior margin of M<sup>3</sup>, <italic><tp:taxon-name><tp:taxon-name-part taxon-name-part-type="genus" reg="Biswamoyopterus">B.</tp:taxon-name-part><tp:taxon-name-part taxon-name-part-type="species" reg="biswasi">biswasi</tp:taxon-name-part></tp:taxon-name></italic> just meet, and <italic><tp:taxon-name><tp:taxon-name-part taxon-name-part-type="genus" reg="Biswamoyopterus">B.</tp:taxon-name-part><tp:taxon-name-part taxon-name-part-type="species" reg="laoensis">laoensis</tp:taxon-name-part></tp:taxon-name></italic> lies behind (Fig. <xref ref-type="fig" rid="F7">7</xref>).</p><fig id="F7" position="float" orientation="portrait"><object-id xmlns:xlink="http://www.w3.org/1999/xlink" content-type="doi" xlink:type="simple">10.3897/zookeys.864.33678.figure7</object-id><object-id xmlns:xlink="http://www.w3.org/1999/xlink" content-type="arpha" xlink:type="simple">273d98ad-7488-477f-b8d3-96de8c04b49f</object-id><label>Figure 7.</label><caption><p>The posterior margin of the palatal bones relative to the posterior margin of M<sup>3</sup> (dotted line) and shape of the preglenoid process (arrow) of the three <italic><tp:taxon-name><tp:taxon-name-part taxon-name-part-type="genus" reg="Biswamoyopterus">Biswamoyopterus</tp:taxon-name-part></tp:taxon-name></italic> species <bold>A</bold> (<abbrev xmlns:xlink="http://www.w3.org/1999/xlink" content-type="institution" xlink:title="Zoological Collection of the Zoological Survey of India, Kolkata [Calcutta], India" id="ABBRID0E5FBG" xlink:type="simple">ZSI</abbrev> 20705, holotype) <italic><tp:taxon-name><tp:taxon-name-part taxon-name-part-type="genus" reg="Biswamoyopterus">Biswamoyopterus</tp:taxon-name-part><tp:taxon-name-part taxon-name-part-type="species" reg="biswasi">biswasi</tp:taxon-name-part></tp:taxon-name></italic><bold>B</bold> (KIZ 034924, holotype) <italic><tp:taxon-name><tp:taxon-name-part taxon-name-part-type="genus" reg="Biswamoyopterus">Biswamoyopterus</tp:taxon-name-part><tp:taxon-name-part taxon-name-part-type="species" reg="gaoligongensis">gaoligongensis</tp:taxon-name-part></tp:taxon-name></italic> sp. nov., <bold>C</bold> (<abbrev xmlns:xlink="http://www.w3.org/1999/xlink" content-type="institution" xlink:title="Zoological collection of the Faculty of Environmental Sciences, National University of Laos, Vientiane, Lao PDR" id="ABBRID0E4GBG" xlink:type="simple">NUoL</abbrev> FES.MM.12.163, holotype) <italic><tp:taxon-name><tp:taxon-name-part taxon-name-part-type="genus" reg="Biswamoyopterus">Biswamoyopterus</tp:taxon-name-part><tp:taxon-name-part taxon-name-part-type="species" reg="laoensis">laoensis</tp:taxon-name-part></tp:taxon-name></italic>. The image <bold>C</bold> was derived from <xref ref-type="bibr" rid="B10">Sanamxay et al. (2013)</xref>.</p></caption><graphic xmlns:xlink="http://www.w3.org/1999/xlink" xlink:href="zookeys-864-147-g007.jpg" position="float" orientation="portrait" xlink:type="simple" id="oo_318850.jpg"><uri content-type="original_file" xlink:type="simple">https://binary.pensoft.net/fig/318850</uri></graphic></fig><p>The metacone and hypocone of M<sup>1</sup> and M<sup>2</sup> of <italic><tp:taxon-name><tp:taxon-name-part taxon-name-part-type="genus" reg="Biswamoyopterus">B.</tp:taxon-name-part><tp:taxon-name-part taxon-name-part-type="species" reg="gaoligongensis">gaoligongensis</tp:taxon-name-part></tp:taxon-name></italic> sp. nov. are most developed among three species, followed by <italic><tp:taxon-name><tp:taxon-name-part taxon-name-part-type="genus" reg="Biswamoyopterus">B.</tp:taxon-name-part><tp:taxon-name-part taxon-name-part-type="species" reg="laoensis">laoensis</tp:taxon-name-part></tp:taxon-name></italic>, again <italic><tp:taxon-name><tp:taxon-name-part taxon-name-part-type="genus" reg="Biswamoyopterus">B.</tp:taxon-name-part><tp:taxon-name-part taxon-name-part-type="species" reg="biswasi">biswasi</tp:taxon-name-part></tp:taxon-name></italic>. As a result, M<sup>1</sup> and M<sup>2</sup> of <italic><tp:taxon-name><tp:taxon-name-part taxon-name-part-type="genus" reg="Biswamoyopterus">B.</tp:taxon-name-part><tp:taxon-name-part taxon-name-part-type="species" reg="gaoligongensis">gaoligongensis</tp:taxon-name-part></tp:taxon-name></italic> sp. nov. are almost equal to P<sup>4</sup>, while those of <italic><tp:taxon-name><tp:taxon-name-part taxon-name-part-type="genus" reg="Biswamoyopterus">B.</tp:taxon-name-part><tp:taxon-name-part taxon-name-part-type="species" reg="laoensis">laoensis</tp:taxon-name-part></tp:taxon-name></italic> and <italic><tp:taxon-name><tp:taxon-name-part taxon-name-part-type="genus" reg="Biswamoyopterus">B.</tp:taxon-name-part><tp:taxon-name-part taxon-name-part-type="species" reg="biswasi">biswasi</tp:taxon-name-part></tp:taxon-name></italic> are smaller than P<sup>4</sup>. In addition, the outline of M<sup>1</sup> and M<sup>2</sup> of <italic><tp:taxon-name><tp:taxon-name-part taxon-name-part-type="genus" reg="Biswamoyopterus">B.</tp:taxon-name-part><tp:taxon-name-part taxon-name-part-type="species" reg="gaoligongensis">gaoligongensis</tp:taxon-name-part></tp:taxon-name></italic> sp. nov. is sub-square, <italic><tp:taxon-name><tp:taxon-name-part taxon-name-part-type="genus" reg="Biswamoyopterus">B.</tp:taxon-name-part><tp:taxon-name-part taxon-name-part-type="species" reg="laoensis">laoensis</tp:taxon-name-part></tp:taxon-name></italic> is sub-rectangle, and <italic><tp:taxon-name><tp:taxon-name-part taxon-name-part-type="genus" reg="Biswamoyopterus">B.</tp:taxon-name-part><tp:taxon-name-part taxon-name-part-type="species" reg="biswasi">biswasi</tp:taxon-name-part></tp:taxon-name></italic> is sub-triangular. The hypoconid of <italic><tp:taxon-name><tp:taxon-name-part taxon-name-part-type="genus" reg="Biswamoyopterus">B.</tp:taxon-name-part><tp:taxon-name-part taxon-name-part-type="species" reg="gaoligongensis">gaoligongensis</tp:taxon-name-part></tp:taxon-name></italic> sp. nov. is strongest among three species, followed by <italic><tp:taxon-name><tp:taxon-name-part taxon-name-part-type="genus" reg="Biswamoyopterus">B.</tp:taxon-name-part><tp:taxon-name-part taxon-name-part-type="species" reg="biswasi">biswasi</tp:taxon-name-part></tp:taxon-name></italic>, again <italic><tp:taxon-name><tp:taxon-name-part taxon-name-part-type="genus" reg="Biswamoyopterus">B.</tp:taxon-name-part><tp:taxon-name-part taxon-name-part-type="species" reg="laoensis">laoensis</tp:taxon-name-part></tp:taxon-name></italic> (Fig. <xref ref-type="fig" rid="F5">5</xref>).</p><!--PageBreak --></tp:treatment-sec><tp:treatment-sec sec-type="distribution" id="SECID0ETMBG"><title>Distribution.</title><p>Apart from the locality of the holotype, there are two more localities in Yunnan, China, where the <italic><tp:taxon-name><tp:taxon-name-part taxon-name-part-type="genus" reg="Biswamoyopterus">Biswamoyopterus</tp:taxon-name-part><tp:taxon-name-part taxon-name-part-type="species" reg="gaoligongensis">gaoligongensis</tp:taxon-name-part></tp:taxon-name></italic> sp. nov. was photographed. These include Linjiapu (<named-content xmlns:xlink="http://www.w3.org/1999/xlink" content-type="dwc:verbatimCoordinates" xlink:type="simple"><named-content content-type="geo-json" specific-use="{&#34;type&#34;:&#34;Point&#34;,&#34;coordinates&#34;:[98.701020,25.286930]}" id="NCID0EHNBG" xlink:type="simple">25.28693N, 98.70102E</named-content></named-content>), 10 km west of the type locality; and Banchang (<named-content xmlns:xlink="http://www.w3.org/1999/xlink" content-type="dwc:verbatimCoordinates" xlink:type="simple"><named-content content-type="geo-json" specific-use="{&#34;type&#34;:&#34;Point&#34;,&#34;coordinates&#34;:[98.796026,25.145876]}" id="NCID0EPNBG" xlink:type="simple">25.145876N, 98.796026E</named-content></named-content>), 9 km south of the type locality (Fig. <xref ref-type="fig" rid="F1">1</xref>). Although these three localities cover the east and west slopes of Mount Gaoligong (the watershed of the Irrawaddy River and the Nu River [Salween River]), they are all restricted in a small area of southern Mount Gaoligong.</p></tp:treatment-sec><tp:treatment-sec sec-type="natural history" id="SECID0EYNBG"><title>Natural history.</title><p>Little is known about the natural history of <italic><tp:taxon-name><tp:taxon-name-part taxon-name-part-type="genus" reg="Biswamoyopterus">Biswamoyopterus</tp:taxon-name-part><tp:taxon-name-part taxon-name-part-type="species" reg="gaoligongensis">gaoligongensis</tp:taxon-name-part></tp:taxon-name></italic> sp. nov. The holotype was collected from evergreen broad-leaved forest at an altitude of 2,000 meters above sea level. A set of photos taken in Linjiapu showed a <italic><tp:taxon-name><tp:taxon-name-part taxon-name-part-type="genus" reg="Biswamoyopterus">Biswamoyopterus</tp:taxon-name-part><tp:taxon-name-part taxon-name-part-type="species" reg="gaoligongensis">gaoligongensis</tp:taxon-name-part></tp:taxon-name></italic> sp. nov. resting on the branches of <italic><tp:taxon-name><tp:taxon-name-part taxon-name-part-type="genus" reg="Daphniphyllum">Daphniphyllum</tp:taxon-name-part></tp:taxon-name></italic> sp. <italic><tp:taxon-name><tp:taxon-name-part taxon-name-part-type="genus" reg="Petaurista">Petaurista</tp:taxon-name-part><tp:taxon-name-part taxon-name-part-type="species" reg="yunanensis">yunanensis</tp:taxon-name-part></tp:taxon-name></italic>, <italic><tp:taxon-name><tp:taxon-name-part taxon-name-part-type="genus" reg="Petaurista">P.</tp:taxon-name-part><tp:taxon-name-part taxon-name-part-type="species" reg="elegans">elegans</tp:taxon-name-part></tp:taxon-name></italic>, and <italic><tp:taxon-name><tp:taxon-name-part taxon-name-part-type="genus" reg="Hylopetes">Hylopetes</tp:taxon-name-part><tp:taxon-name-part taxon-name-part-type="species" reg="alboniger">alboniger</tp:taxon-name-part></tp:taxon-name></italic> were also collected in the same habitat where the holotype was collected.</p></tp:treatment-sec><tp:treatment-sec sec-type="conservation status" id="SECID0E3PBG"><title>Conservation status.</title><p>The limited available information suggests that <italic><tp:taxon-name><tp:taxon-name-part taxon-name-part-type="genus" reg="Biswamoyopterus">Biswamoyopterus</tp:taxon-name-part><tp:taxon-name-part taxon-name-part-type="species" reg="gaoligongensis">gaoligongensis</tp:taxon-name-part></tp:taxon-name></italic> sp. nov. has a relatively low abundance. Because low-altitude forests inhabited by <italic><tp:taxon-name><tp:taxon-name-part taxon-name-part-type="genus" reg="Biswamoyopterus">Biswamoyopterus</tp:taxon-name-part><tp:taxon-name-part taxon-name-part-type="species" reg="gaoligongensis">gaoligongensis</tp:taxon-name-part></tp:taxon-name></italic> sp. nov. are close to human settlements, they are vulnerable to human activities. The currently known threats are agricultural reclamation and poaching.</p></tp:treatment-sec><tp:treatment-sec><!--Section generated to contain objects referenced in tp:taxon-treatment.--><fig id="F1" position="float" orientation="portrait"><object-id xmlns:xlink="http://www.w3.org/1999/xlink" content-type="doi" xlink:type="simple">10.3897/zookeys.864.33678.figure1</object-id><object-id xmlns:xlink="http://www.w3.org/1999/xlink" content-type="arpha" xlink:type="simple">6ce77b2a-7ea8-4bc2-993e-32bc039313ef</object-id><label>Figure 1.</label><caption><p>Known localities of three species of <italic><tp:taxon-name><tp:taxon-name-part taxon-name-part-type="genus" reg="Biswamoyopterus">Biswamoyopterus</tp:taxon-name-part></tp:taxon-name></italic>.</p></caption><graphic xmlns:xlink="http://www.w3.org/1999/xlink" xlink:href="zookeys-864-147-g001.jpg" position="float" orientation="portrait" xlink:type="simple" id="oo_318844.jpg"><uri content-type="original_file" xlink:type="simple">https://binary.pensoft.net/fig/318844</uri></graphic></fig></tp:treatment-sec><ref-list><ref id="B10"><mixed-citation xmlns:xlink="http://www.w3.org/1999/xlink" xlink:type="simple"><person-group><name name-style="western"><surname>Sanamxay</surname><given-names>D</given-names></name><name name-style="western"><surname>Douangboubpha</surname><given-names>B</given-names></name><name name-style="western"><surname>Bumrungsri</surname><given-names>S</given-names></name><name name-style="western"><surname>Xayavong</surname><given-names>S</given-names></name><name name-style="western"><surname>Xayaphet</surname><given-names>V</given-names></name><name name-style="western"><surname>Satasook</surname><given-names>C</given-names></name><name name-style="western"><surname>Bates</surname><given-names>PJJ</given-names></name></person-group> (<year>2013</year>) <article-title>Rediscovery of <italic><tp:taxon-name><tp:taxon-name-part taxon-name-part-type="genus">Biswamoyopterus</tp:taxon-name-part></tp:taxon-name></italic> (<tp:taxon-name><tp:taxon-name-part taxon-name-part-type="class">Mammalia</tp:taxon-name-part></tp:taxon-name>: <tp:taxon-name><tp:taxon-name-part taxon-name-part-type="order">Rodentia</tp:taxon-name-part></tp:taxon-name>: <tp:taxon-name><tp:taxon-name-part taxon-name-part-type="family">Sciuridae</tp:taxon-name-part></tp:taxon-name>: <tp:taxon-name><tp:taxon-name-part taxon-name-part-type="tribe">Pteromyini</tp:taxon-name-part></tp:taxon-name>) in Asia, with the description of a new species from Lao PDR.</article-title><source>Zootaxa</source><volume>3686</volume>(<issue>4</issue>): <fpage>471</fpage>–<lpage>481</lpage>. <ext-link xlink:type="simple" ext-link-type="doi" xlink:href="10.11646/zootaxa.3686.4.5">https://doi.org/10.11646/zootaxa.3686.4.5</ext-link></mixed-citation></ref></ref-list></tp:taxon-treatment>
